# Supplementary material for: Evaluating Antioxidant Performance, Biosafety, and Antimicrobial Efficacy of Houttuynia cordata Extract and Microwave-Assisted Synthesis of Biogenic Silver Nano-Antibiotics
Source: Antioxidants (Basel). 2023 Dec 22;13(1):32. doi: 10.3390/antiox13010032 (PMC10812406; doi:10.3390/antiox13010032)
Supplement: Supplementary file 1 [file antioxidants-13-00032-s001.zip]

Archive with 1 entries (1 files):
- antioxidants-2772297-supplementary.pdf
